# Supplementary material for: Electrolyte-anion-controlled reactivity of aromatic radical cations
Source: Chem Sci. 2026 May 19;17(25):12307–12. doi: 10.1039/d6sc00891g (PMC13185756; doi:10.1039/d6sc00891g)
Supplement: SC-017-D6SC00891G-s002 [file SC-017-D6SC00891G-s002.cif]

# Supplementary Information (SI) for Chemical Science.
# This journal is © The Royal Society of Chemistry 2026

####################################################################### 
# 
# This file contains crystal structure data downloaded from the 
# Cambridge Structural Database (CSD) hosted by the Cambridge 
# Crystallographic Data Centre (CCDC).
# 
# Full information about CCDC data access policies and citation 
# guidelines are available at http://www.ccdc.cam.ac.uk/access/V1 
# 
# Audit and citation data items may have been added by the CCDC. 
# Please retain this information to preserve the provenance of 
# this file and to allow appropriate attribution of the data. 
# 
#######################################################################

data_TM-02-108_a
_database_code_depnum_ccdc_archive 'CCDC 2526613'
loop_
_audit_author_name
_audit_author_address
'Su-Gi Chong'
;Yokohama National University
Japan
;
_audit_update_record             
;
2026-01-28 deposited with the CCDC.	2026-05-12 downloaded from the CCDC.
;

_audit_creation_method           SHELXL-2018/3
_shelx_SHELXL_version_number     2018/3
_chemical_name_systematic        ?
_chemical_name_common            ?
_chemical_melting_point          ?
_chemical_formula_moiety         'C44 H27 F12 N S2, 0.5(C6 H14)'
_chemical_formula_sum            'C47 H34 F12 N S2'
_chemical_formula_weight         904.87

loop_
_atom_type_symbol
_atom_type_description
_atom_type_scat_dispersion_real
_atom_type_scat_dispersion_imag
_atom_type_scat_source
C C 0.0181 0.0091 'International Tables Vol C Tables 4.2.6.8 and 6.1.1.4'
H H 0.0000 0.0000 'International Tables Vol C Tables 4.2.6.8 and 6.1.1.4'
N N 0.0311 0.0180 'International Tables Vol C Tables 4.2.6.8 and 6.1.1.4'
F F 0.0727 0.0534 'International Tables Vol C Tables 4.2.6.8 and 6.1.1.4'
S S 0.3331 0.5567 'International Tables Vol C Tables 4.2.6.8 and 6.1.1.4'

_space_group_crystal_system      triclinic
_space_group_IT_number           2
_space_group_name_H-M_alt        'P -1'
_space_group_name_Hall           '-P 1'

_shelx_space_group_comment       
;
The symmetry employed for this shelxl refinement is uniquely defined
by the following loop, which should always be used as a source of
symmetry information in preference to the above space-group names.
They are only intended as comments.
;

loop_
_space_group_symop_operation_xyz
'x, y, z'
'-x, -y, -z'

_cell_length_a                   9.46110(10)
_cell_length_b                   11.4919(2)
_cell_length_c                   19.2439(3)
_cell_angle_alpha                101.6550(10)
_cell_angle_beta                 94.1460(10)
_cell_angle_gamma                93.3850(10)
_cell_volume                     2037.99(5)
_cell_formula_units_Z            2
_cell_measurement_temperature    293(2)
_cell_measurement_reflns_used    16594
_cell_measurement_theta_min      3.9840
_cell_measurement_theta_max      75.6410

_exptl_crystal_description       plate
_exptl_crystal_colour            colourless
_exptl_crystal_density_meas      ?
_exptl_crystal_density_method    ?
_exptl_crystal_density_diffrn    1.475
_exptl_crystal_F_000             926
_exptl_transmission_factor_min   ?
_exptl_transmission_factor_max   ?
_exptl_crystal_size_max          ?
_exptl_crystal_size_mid          ?
_exptl_crystal_size_min          ?
_exptl_absorpt_coefficient_mu    1.996
_shelx_estimated_absorpt_T_min   ?
_shelx_estimated_absorpt_T_max   ?
_exptl_absorpt_correction_type   multi-scan
_exptl_absorpt_correction_T_min  0.82041
_exptl_absorpt_correction_T_max  1.00000
_exptl_absorpt_process_details   
;
CrysAlisPro 1.171.40.84a (Rigaku Oxford Diffraction, 2020)
Empirical absorption correction using spherical harmonics,
implemented in SCALE3 ABSPACK scaling algorithm.
;
_exptl_absorpt_special_details   ?
_diffrn_ambient_temperature      293(2)
_diffrn_radiation_wavelength     1.54184
_diffrn_radiation_type           CuK\a
_diffrn_source                   'Rotating-anode X-ray tube'
_diffrn_measurement_device_type  'XtaLAB Synergy R, DW system, HyPix'
_diffrn_measurement_method       '\w scans'
_diffrn_detector_area_resol_mean 10.0000
_diffrn_reflns_number            27358
_diffrn_reflns_av_unetI/netI     0.0395
_diffrn_reflns_av_R_equivalents  0.0412
_diffrn_reflns_limit_h_min       -10
_diffrn_reflns_limit_h_max       11
_diffrn_reflns_limit_k_min       -14
_diffrn_reflns_limit_k_max       14
_diffrn_reflns_limit_l_min       -23
_diffrn_reflns_limit_l_max       23
_diffrn_reflns_theta_min         2.353
_diffrn_reflns_theta_max         76.334
_diffrn_reflns_theta_full        67.684
_diffrn_measured_fraction_theta_max 0.957
_diffrn_measured_fraction_theta_full 0.998
_diffrn_reflns_Laue_measured_fraction_max 0.957
_diffrn_reflns_Laue_measured_fraction_full 0.998
_diffrn_reflns_point_group_measured_fraction_max 0.957
_diffrn_reflns_point_group_measured_fraction_full 0.998
_reflns_number_total             8179
_reflns_number_gt                7348
_reflns_threshold_expression     'I > 2\s(I)'
_reflns_Friedel_coverage         0.000
_reflns_Friedel_fraction_max     .
_reflns_Friedel_fraction_full    .

_reflns_special_details          
;
 Reflections were merged by SHELXL according to the crystal
 class for the calculation of statistics and refinement.
 
 _reflns_Friedel_fraction is defined as the number of unique
 Friedel pairs measured divided by the number that would be
 possible theoretically, ignoring centric projections and
 systematic absences.
;

_computing_data_collection       'CrysAlisPro 1.171.40.84a (Rigaku OD, 2020)'
_computing_cell_refinement       'CrysAlisPro 1.171.40.84a (Rigaku OD, 2020)'
_computing_data_reduction        'CrysAlisPro 1.171.40.84a (Rigaku OD, 2020)'
_computing_structure_solution    'SHELXT 2018/2 (Sheldrick, 2018)'
_computing_structure_refinement  'SHELXL-2018/3 (Sheldrick, 2018)'
_computing_molecular_graphics    ?
_computing_publication_material  ?
_refine_special_details          ?
_refine_ls_structure_factor_coef Fsqd
_refine_ls_matrix_type           full
_refine_ls_weighting_scheme      calc
_refine_ls_weighting_details     
'w=1/[\s^2^(Fo^2^)+(0.0922P)^2^+1.5474P] where P=(Fo^2^+2Fc^2^)/3'
_atom_sites_solution_primary     ?
_atom_sites_solution_secondary   ?
_atom_sites_solution_hydrogens   geom
_refine_ls_hydrogen_treatment    constr
_refine_ls_extinction_method     none
_refine_ls_extinction_coef       .
_refine_ls_number_reflns         8179
_refine_ls_number_parameters     562
_refine_ls_number_restraints     0
_refine_ls_R_factor_all          0.0597
_refine_ls_R_factor_gt           0.0556
_refine_ls_wR_factor_ref         0.1580
_refine_ls_wR_factor_gt          0.1535
_refine_ls_goodness_of_fit_ref   1.062
_refine_ls_restrained_S_all      1.062
_refine_ls_shift/su_max          0.000
_refine_ls_shift/su_mean         0.000

loop_
_atom_site_label
_atom_site_type_symbol
_atom_site_fract_x
_atom_site_fract_y
_atom_site_fract_z
_atom_site_U_iso_or_equiv
_atom_site_adp_type
_atom_site_occupancy
_atom_site_site_symmetry_order
_atom_site_calc_flag
_atom_site_refinement_flags_posn
_atom_site_refinement_flags_adp
_atom_site_refinement_flags_occupancy
_atom_site_disorder_assembly
_atom_site_disorder_group
S1 S 0.19557(5) 0.06708(4) 0.44884(3) 0.02368(14) Uani 1 1 d . . . . .
S2 S 0.30143(5) -0.01769(5) 0.75741(3) 0.02363(14) Uani 1 1 d . . . . .
F1 F 0.67013(15) -0.37241(13) 0.54256(8) 0.0358(3) Uani 1 1 d . . . . .
F2 F 0.48852(16) -0.44935(12) 0.58196(8) 0.0377(3) Uani 1 1 d . . . . .
F3 F 0.63400(19) -0.32260(14) 0.65377(8) 0.0451(4) Uani 1 1 d . . . . .
F4 F -0.14713(17) 0.44325(15) 0.24381(9) 0.0444(4) Uani 1 1 d . . . . .
F5 F -0.34159(15) 0.39574(16) 0.28517(9) 0.0439(4) Uani 1 1 d . . . . .
F6 F -0.2170(2) 0.55612(15) 0.33560(10) 0.0556(5) Uani 1 1 d . . . . .
F7 F 0.91588(18) 0.36236(17) 0.71201(15) 0.0723(7) Uani 1 1 d . . . . .
F8 F 0.4001(2) 0.59657(17) 0.95742(12) 0.0671(6) Uani 1 1 d . . . . .
F9 F 0.2558(3) 0.54855(17) 1.02625(10) 0.0732(7) Uani 1 1 d . . . . .
F10 F 0.7711(2) 0.4965(2) 0.70451(19) 0.0990(11) Uani 1 1 d . . . . .
N1 N -0.2532(2) -0.2145(2) 0.89120(12) 0.0381(5) Uani 1 1 d . . . . .
F11 F 0.1807(3) 0.62288(18) 0.94048(15) 0.0926(9) Uani 1 1 d . . . . .
C1 C 0.1665(2) 0.09808(19) 0.58257(11) 0.0229(4) Uani 1 1 d . . . . .
C2 C 0.0777(2) 0.17814(19) 0.55657(11) 0.0242(4) Uani 1 1 d . . . . .
H1 H 0.022113 0.228628 0.585166 0.029 Uiso 1 1 calc R U . . .
F12 F 0.8223(3) 0.4457(2) 0.80103(14) 0.0889(8) Uani 1 1 d . . . . .
C3 C 0.4508(2) 0.13089(18) 0.68635(10) 0.0216(4) Uani 1 1 d . . . . .
C4 C 0.1884(2) 0.07915(18) 0.65492(11) 0.0224(4) Uani 1 1 d . . . . .
C5 C 0.3652(2) -0.06997(18) 0.61433(11) 0.0222(4) Uani 1 1 d . . . . .
C6 C 0.1027(2) 0.10220(19) 0.70693(11) 0.0238(4) Uani 1 1 d . . . . .
H2 H 0.016042 0.133963 0.699566 0.029 Uiso 1 1 calc R U . . .
C7 C 0.3273(2) -0.06268(18) 0.54301(11) 0.0226(4) Uani 1 1 d . . . . .
C8 C 0.1900(2) 0.19608(19) 0.83007(11) 0.0245(4) Uani 1 1 d . . . . .
C9 C 0.0095(2) 0.24434(18) 0.44001(11) 0.0232(4) Uani 1 1 d . . . . .
C10 C 0.0823(2) 0.17334(19) 0.48543(11) 0.0240(4) Uani 1 1 d . . . . .
C11 C 0.4417(2) -0.16344(19) 0.62821(11) 0.0239(4) Uani 1 1 d . . . . .
H3 H 0.464307 -0.170144 0.675006 0.029 Uiso 1 1 calc R U . . .
C12 C 0.5878(2) 0.10675(19) 0.70917(11) 0.0240(4) Uani 1 1 d . . . . .
H4 H 0.605184 0.030203 0.714743 0.029 Uiso 1 1 calc R U . . .
C13 C 0.2381(2) 0.03161(19) 0.53036(11) 0.0228(4) Uani 1 1 d . . . . .
C14 C 0.4280(2) 0.24618(19) 0.67859(12) 0.0249(4) Uani 1 1 d . . . . .
H5 H 0.337292 0.263926 0.664019 0.030 Uiso 1 1 calc R U . . .
C15 C -0.0944(2) -0.03530(19) 0.77411(11) 0.0235(4) Uani 1 1 d . . . . .
H6 H -0.120659 -0.010231 0.732321 0.028 Uiso 1 1 calc R U . . .
C16 C 0.3294(2) 0.03131(18) 0.67367(11) 0.0218(4) Uani 1 1 d . . . . .
C17 C 0.0402(2) 0.00104(19) 0.80828(11) 0.0242(4) Uani 1 1 d . . . . .
C18 C 0.1500(2) 0.07535(19) 0.77853(11) 0.0236(4) Uani 1 1 d . . . . .
C19 C 0.4848(2) -0.24724(19) 0.57228(12) 0.0261(4) Uani 1 1 d . . . . .
C20 C 0.6976(2) 0.1951(2) 0.72349(12) 0.0269(4) Uani 1 1 d . . . . .
H7 H 0.787721 0.178023 0.739279 0.032 Uiso 1 1 calc R U . . .
C21 C -0.1901(2) -0.10732(19) 0.80016(12) 0.0259(4) Uani 1 1 d . . . . .
H8 H -0.278337 -0.130969 0.775111 0.031 Uiso 1 1 calc R U . . .
C22 C -0.1284(2) 0.3756(2) 0.35201(12) 0.0259(4) Uani 1 1 d . . . . .
C23 C 0.3285(2) 0.2449(2) 0.84746(12) 0.0286(5) Uani 1 1 d . . . . .
H9 H 0.403658 0.200883 0.831752 0.034 Uiso 1 1 calc R U . . .
C24 C 0.5383(2) 0.33551(19) 0.69224(12) 0.0266(4) Uani 1 1 d . . . . .
H10 H 0.521353 0.412070 0.686546 0.032 Uiso 1 1 calc R U . . .
C25 C 0.4509(3) -0.2389(2) 0.50221(12) 0.0284(5) Uani 1 1 d . . . . .
H11 H 0.481079 -0.294436 0.465133 0.034 Uiso 1 1 calc R U . . .
C26 C -0.1567(2) -0.1457(2) 0.86397(12) 0.0289(5) Uani 1 1 d . . . . .
C27 C 0.6737(2) 0.3098(2) 0.71439(12) 0.0268(4) Uani 1 1 d . . . . .
C28 C 0.3720(2) -0.14783(19) 0.48768(12) 0.0272(4) Uani 1 1 d . . . . .
H12 H 0.348375 -0.143008 0.440647 0.033 Uiso 1 1 calc R U . . .
C29 C 0.3557(3) 0.3604(2) 0.88861(12) 0.0316(5) Uani 1 1 d . . . . .
H13 H 0.448758 0.393074 0.900174 0.038 Uiso 1 1 calc R U . . .
C30 C 0.5696(3) -0.3469(2) 0.58760(12) 0.0300(5) Uani 1 1 d . . . . .
C31 C 0.0787(2) 0.2625(2) 0.85511(12) 0.0285(5) Uani 1 1 d . . . . .
H14 H -0.014382 0.229540 0.844400 0.034 Uiso 1 1 calc R U . . .
C32 C 0.0743(3) -0.0361(2) 0.87154(12) 0.0318(5) Uani 1 1 d . . . . .
H15 H 0.162975 -0.012070 0.895979 0.038 Uiso 1 1 calc R U . . .
C33 C -0.2067(3) 0.4418(2) 0.30413(13) 0.0325(5) Uani 1 1 d . . . . .
C34 C -0.0203(3) -0.1077(2) 0.89910(13) 0.0339(5) Uani 1 1 d . . . . .
H16 H 0.006282 -0.131267 0.941347 0.041 Uiso 1 1 calc R U . . .
C35 C 0.2435(3) 0.4259(2) 0.91212(12) 0.0304(5) Uani 1 1 d . . . . .
C36 C 0.1049(3) 0.3767(2) 0.89567(13) 0.0314(5) Uani 1 1 d . . . . .
H17 H 0.029692 0.420341 0.911828 0.038 Uiso 1 1 calc R U . . .
C37 C 0.2696(3) 0.5483(2) 0.95716(14) 0.0373(5) Uani 1 1 d . . . . .
C38 C 0.4855(3) 0.9634(2) 1.02790(13) 0.0355(5) Uani 1 1 d . . . . .
H18 H 0.547417 0.898392 1.022802 0.043 Uiso 1 1 calc R U . . .
H19 H 0.508919 1.013277 1.074857 0.043 Uiso 1 1 calc R U . . .
C39 C 0.3325(3) 0.9124(2) 1.02266(14) 0.0364(5) Uani 1 1 d . . . . .
H20 H 0.310986 0.858391 0.976879 0.044 Uiso 1 1 calc R U . . .
H21 H 0.270257 0.976844 1.024686 0.044 Uiso 1 1 calc R U . . .
C40 C -0.1460(3) 0.3970(3) 0.42413(14) 0.0422(6) Uani 1 1 d . . . . .
H22 H -0.203991 0.455561 0.443433 0.051 Uiso 1 1 calc R U . . .
C41 C 0.7944(3) 0.4042(2) 0.72928(16) 0.0381(6) Uani 1 1 d . . . . .
C42 C -0.0405(3) 0.2905(2) 0.32392(13) 0.0400(6) Uani 1 1 d . . . . .
H23 H -0.027068 0.275885 0.275618 0.048 Uiso 1 1 calc R U . . .
C43 C -0.0778(3) 0.3318(3) 0.46775(13) 0.0390(6) Uani 1 1 d . . . . .
H24 H -0.090667 0.346770 0.516117 0.047 Uiso 1 1 calc R U . . .
C44 C 0.3018(3) 0.8459(2) 1.08137(15) 0.0409(6) Uani 1 1 d . . . . .
H25 H 0.360605 0.780141 1.078657 0.061 Uiso 1 1 calc R U . . .
H26 H 0.203606 0.816717 1.075608 0.061 Uiso 1 1 calc R U . . .
H27 H 0.321842 0.898994 1.126886 0.061 Uiso 1 1 calc R U . . .
C45 C 0.0278(3) 0.2268(2) 0.36826(13) 0.0438(7) Uani 1 1 d . . . . .
H28 H 0.088175 0.170110 0.349047 0.053 Uiso 1 1 calc R U . . .
C46 C -0.3836(3) -0.2647(3) 0.84857(16) 0.0436(6) Uani 1 1 d . . . . .
H29 H -0.439730 -0.201476 0.839682 0.065 Uiso 1 1 calc R U . . .
H30 H -0.436387 -0.314322 0.873742 0.065 Uiso 1 1 calc R U . . .
H31 H -0.361097 -0.311555 0.804091 0.065 Uiso 1 1 calc R U . . .
C47 C -0.2085(3) -0.2666(3) 0.95084(16) 0.0462(7) Uani 1 1 d . . . . .
H32 H -0.131670 -0.315642 0.938586 0.069 Uiso 1 1 calc R U . . .
H33 H -0.286791 -0.314288 0.962230 0.069 Uiso 1 1 calc R U . . .
H34 H -0.177395 -0.204314 0.991305 0.069 Uiso 1 1 calc R U . . .

loop_
_atom_site_aniso_label
_atom_site_aniso_U_11
_atom_site_aniso_U_22
_atom_site_aniso_U_33
_atom_site_aniso_U_23
_atom_site_aniso_U_13
_atom_site_aniso_U_12
S1 0.0286(3) 0.0240(3) 0.0188(2) 0.00597(19) 0.00008(19) 0.00150(19)
S2 0.0228(3) 0.0298(3) 0.0201(2) 0.0088(2) 0.00210(18) 0.00305(19)
F1 0.0360(7) 0.0317(7) 0.0405(8) 0.0067(6) 0.0061(6) 0.0082(6)
F2 0.0478(8) 0.0236(6) 0.0440(8) 0.0111(6) 0.0085(7) 0.0036(6)
F3 0.0652(10) 0.0372(8) 0.0292(7) -0.0007(6) -0.0137(7) 0.0218(7)
F4 0.0430(8) 0.0579(10) 0.0432(9) 0.0320(8) 0.0069(7) 0.0137(7)
F5 0.0269(7) 0.0612(10) 0.0468(9) 0.0226(8) -0.0071(6) 0.0027(7)
F6 0.0741(12) 0.0344(8) 0.0571(11) 0.0086(7) -0.0142(9) 0.0218(8)
F7 0.0307(8) 0.0441(10) 0.142(2) 0.0183(11) 0.0155(10) -0.0052(7)
F8 0.0659(12) 0.0498(10) 0.0730(13) -0.0150(9) 0.0239(10) -0.0245(9)
F9 0.1273(19) 0.0445(10) 0.0406(10) -0.0070(8) 0.0275(11) -0.0234(11)
F10 0.0498(11) 0.0572(12) 0.200(3) 0.0782(17) -0.0443(15) -0.0243(9)
N1 0.0410(11) 0.0421(12) 0.0330(11) 0.0144(9) 0.0066(9) -0.0085(9)
F11 0.1081(18) 0.0349(10) 0.115(2) -0.0142(11) -0.0528(16) 0.0186(11)
C1 0.0189(9) 0.0263(10) 0.0228(10) 0.0056(8) 0.0000(7) -0.0025(8)
C2 0.0204(9) 0.0282(10) 0.0242(10) 0.0073(8) 0.0000(8) -0.0010(8)
F12 0.0846(16) 0.0849(17) 0.0774(16) -0.0076(13) -0.0173(12) -0.0420(13)
C3 0.0227(10) 0.0246(10) 0.0171(9) 0.0030(7) 0.0033(7) 0.0017(8)
C4 0.0205(9) 0.0244(10) 0.0222(10) 0.0060(8) -0.0007(8) -0.0013(8)
C5 0.0223(9) 0.0226(10) 0.0209(10) 0.0037(8) 0.0015(8) -0.0019(8)
C6 0.0203(9) 0.0288(10) 0.0225(10) 0.0071(8) 0.0002(8) 0.0004(8)
C7 0.0242(10) 0.0216(9) 0.0218(10) 0.0055(8) 0.0014(8) -0.0027(8)
C8 0.0258(10) 0.0286(11) 0.0205(10) 0.0087(8) 0.0014(8) 0.0012(8)
C9 0.0225(9) 0.0230(10) 0.0231(10) 0.0052(8) -0.0030(8) -0.0027(8)
C10 0.0225(10) 0.0254(10) 0.0235(10) 0.0049(8) -0.0004(8) -0.0015(8)
C11 0.0277(10) 0.0239(10) 0.0194(9) 0.0050(8) -0.0006(8) -0.0011(8)
C12 0.0237(10) 0.0229(10) 0.0256(10) 0.0051(8) 0.0018(8) 0.0051(8)
C13 0.0237(9) 0.0243(10) 0.0200(9) 0.0061(8) -0.0010(8) -0.0027(8)
C14 0.0219(10) 0.0263(10) 0.0265(10) 0.0059(8) -0.0013(8) 0.0047(8)
C15 0.0249(10) 0.0239(10) 0.0219(10) 0.0047(8) 0.0026(8) 0.0038(8)
C16 0.0230(10) 0.0239(10) 0.0185(9) 0.0052(8) 0.0012(7) 0.0011(8)
C17 0.0244(10) 0.0266(10) 0.0215(10) 0.0046(8) 0.0036(8) 0.0009(8)
C18 0.0211(9) 0.0297(10) 0.0208(10) 0.0068(8) 0.0022(8) 0.0026(8)
C19 0.0297(11) 0.0211(10) 0.0270(11) 0.0052(8) 0.0005(8) -0.0003(8)
C20 0.0206(10) 0.0268(10) 0.0339(11) 0.0079(9) -0.0002(8) 0.0044(8)
C21 0.0256(10) 0.0253(10) 0.0263(11) 0.0046(8) 0.0025(8) 0.0011(8)
C22 0.0226(10) 0.0271(10) 0.0282(11) 0.0085(9) -0.0024(8) 0.0001(8)
C23 0.0251(10) 0.0354(12) 0.0241(10) 0.0042(9) 0.0027(8) 0.0000(9)
C24 0.0278(11) 0.0219(10) 0.0305(11) 0.0066(8) -0.0006(9) 0.0044(8)
C25 0.0371(12) 0.0237(10) 0.0231(10) 0.0018(8) 0.0030(9) 0.0018(9)
C26 0.0332(11) 0.0283(11) 0.0258(11) 0.0063(9) 0.0066(9) -0.0002(9)
C27 0.0248(10) 0.0255(10) 0.0298(11) 0.0057(9) 0.0001(8) 0.0030(8)
C28 0.0362(12) 0.0249(10) 0.0203(10) 0.0055(8) 0.0015(8) -0.0004(9)
C29 0.0289(11) 0.0379(12) 0.0259(11) 0.0039(9) 0.0032(9) -0.0055(9)
C30 0.0411(12) 0.0237(10) 0.0237(10) 0.0023(8) -0.0001(9) 0.0039(9)
C31 0.0251(10) 0.0313(11) 0.0285(11) 0.0059(9) -0.0001(8) 0.0009(9)
C32 0.0293(11) 0.0411(13) 0.0256(11) 0.0116(10) -0.0004(9) -0.0040(10)
C33 0.0299(11) 0.0323(12) 0.0364(12) 0.0103(10) -0.0006(9) 0.0057(9)
C34 0.0370(12) 0.0432(13) 0.0234(11) 0.0140(10) 0.0008(9) -0.0028(10)
C35 0.0370(12) 0.0295(11) 0.0247(11) 0.0073(9) 0.0003(9) -0.0011(9)
C36 0.0326(12) 0.0308(12) 0.0315(12) 0.0065(9) 0.0029(9) 0.0066(9)
C37 0.0420(13) 0.0341(13) 0.0346(13) 0.0054(10) 0.0046(11) -0.0014(10)
C38 0.0397(13) 0.0340(12) 0.0316(12) 0.0048(10) 0.0003(10) 0.0033(10)
C39 0.0378(13) 0.0367(13) 0.0341(12) 0.0047(10) 0.0035(10) 0.0064(10)
C40 0.0409(14) 0.0553(16) 0.0345(13) 0.0111(12) 0.0059(11) 0.0275(13)
C41 0.0263(11) 0.0261(11) 0.0606(17) 0.0094(11) -0.0050(11) 0.0010(9)
C42 0.0607(17) 0.0378(13) 0.0238(11) 0.0080(10) 0.0009(11) 0.0200(12)
C43 0.0376(13) 0.0583(16) 0.0255(11) 0.0125(11) 0.0066(10) 0.0228(12)
C44 0.0451(14) 0.0372(13) 0.0399(14) 0.0044(11) 0.0095(11) 0.0033(11)
C45 0.0723(19) 0.0370(13) 0.0242(12) 0.0049(10) 0.0024(12) 0.0294(13)
C46 0.0423(14) 0.0445(15) 0.0448(15) 0.0143(12) 0.0088(12) -0.0134(12)
C47 0.0506(16) 0.0527(16) 0.0418(15) 0.0239(13) 0.0129(12) -0.0025(13)

_geom_special_details            
;
 All esds (except the esd in the dihedral angle between two l.s. planes)
 are estimated using the full covariance matrix.  The cell esds are taken
 into account individually in the estimation of esds in distances, angles
 and torsion angles; correlations between esds in cell parameters are only
 used when they are defined by crystal symmetry.  An approximate (isotropic)
 treatment of cell esds is used for estimating esds involving l.s. planes.
;

loop_
_geom_bond_atom_site_label_1
_geom_bond_atom_site_label_2
_geom_bond_distance
_geom_bond_site_symmetry_2
_geom_bond_publ_flag
S1 C13 1.725(2) . ?
S1 C10 1.747(2) . ?
S2 C16 1.842(2) . ?
S2 C18 1.858(2) . ?
F1 C30 1.338(3) . ?
F2 C30 1.348(3) . ?
F3 C30 1.340(3) . ?
F4 C33 1.329(3) . ?
F5 C33 1.348(3) . ?
F6 C33 1.343(3) . ?
F7 C41 1.311(3) . ?
F8 C37 1.322(3) . ?
F9 C37 1.345(3) . ?
F10 C41 1.272(3) . ?
N1 C26 1.373(3) . ?
N1 C47 1.446(3) . ?
N1 C46 1.452(4) . ?
F11 C37 1.304(3) . ?
C1 C13 1.379(3) . ?
C1 C2 1.421(3) . ?
C1 C4 1.454(3) . ?
C2 C10 1.363(3) . ?
C2 H1 0.9300 . ?
F12 C41 1.367(4) . ?
C3 C14 1.391(3) . ?
C3 C12 1.400(3) . ?
C3 C16 1.543(3) . ?
C4 C6 1.328(3) . ?
C4 C16 1.520(3) . ?
C5 C11 1.389(3) . ?
C5 C7 1.413(3) . ?
C5 C16 1.529(3) . ?
C6 C18 1.514(3) . ?
C6 H2 0.9300 . ?
C7 C28 1.401(3) . ?
C7 C13 1.460(3) . ?
C8 C23 1.385(3) . ?
C8 C31 1.394(3) . ?
C8 C18 1.543(3) . ?
C9 C45 1.380(3) . ?
C9 C43 1.387(3) . ?
C9 C10 1.474(3) . ?
C11 C19 1.394(3) . ?
C11 H3 0.9300 . ?
C12 C20 1.380(3) . ?
C12 H4 0.9300 . ?
C14 C24 1.392(3) . ?
C14 H5 0.9300 . ?
C15 C21 1.379(3) . ?
C15 C17 1.390(3) . ?
C15 H6 0.9300 . ?
C17 C32 1.392(3) . ?
C17 C18 1.522(3) . ?
C19 C25 1.387(3) . ?
C19 C30 1.502(3) . ?
C20 C27 1.394(3) . ?
C20 H7 0.9300 . ?
C21 C26 1.408(3) . ?
C21 H8 0.9300 . ?
C22 C42 1.375(3) . ?
C22 C40 1.384(3) . ?
C22 C33 1.492(3) . ?
C23 C29 1.400(3) . ?
C23 H9 0.9300 . ?
C24 C27 1.388(3) . ?
C24 H10 0.9300 . ?
C25 C28 1.382(3) . ?
C25 H11 0.9300 . ?
C26 C34 1.415(3) . ?
C27 C41 1.497(3) . ?
C28 H12 0.9300 . ?
C29 C35 1.387(4) . ?
C29 H13 0.9300 . ?
C31 C36 1.383(3) . ?
C31 H14 0.9300 . ?
C32 C34 1.385(3) . ?
C32 H15 0.9300 . ?
C34 H16 0.9300 . ?
C35 C36 1.386(3) . ?
C35 C37 1.493(3) . ?
C36 H17 0.9300 . ?
C38 C39 1.518(4) . ?
C38 C38 1.522(5) 2_677 ?
C38 H18 0.9700 . ?
C38 H19 0.9700 . ?
C39 C44 1.521(4) . ?
C39 H20 0.9700 . ?
C39 H21 0.9700 . ?
C40 C43 1.384(3) . ?
C40 H22 0.9300 . ?
C42 C45 1.381(3) . ?
C42 H23 0.9300 . ?
C43 H24 0.9300 . ?
C44 H25 0.9600 . ?
C44 H26 0.9600 . ?
C44 H27 0.9600 . ?
C45 H28 0.9300 . ?
C46 H29 0.9600 . ?
C46 H30 0.9600 . ?
C46 H31 0.9600 . ?
C47 H32 0.9600 . ?
C47 H33 0.9600 . ?
C47 H34 0.9600 . ?

loop_
_geom_angle_atom_site_label_1
_geom_angle_atom_site_label_2
_geom_angle_atom_site_label_3
_geom_angle
_geom_angle_site_symmetry_1
_geom_angle_site_symmetry_3
_geom_angle_publ_flag
C13 S1 C10 92.03(10) . . ?
C16 S2 C18 94.59(9) . . ?
C26 N1 C47 119.7(2) . . ?
C26 N1 C46 119.7(2) . . ?
C47 N1 C46 118.0(2) . . ?
C13 C1 C2 113.16(19) . . ?
C13 C1 C4 118.52(19) . . ?
C2 C1 C4 128.3(2) . . ?
C10 C2 C1 113.1(2) . . ?
C10 C2 H1 123.5 . . ?
C1 C2 H1 123.5 . . ?
C14 C3 C12 118.33(19) . . ?
C14 C3 C16 122.13(18) . . ?
C12 C3 C16 119.49(18) . . ?
C6 C4 C1 128.05(19) . . ?
C6 C4 C16 116.38(18) . . ?
C1 C4 C16 115.53(18) . . ?
C11 C5 C7 119.48(19) . . ?
C11 C5 C16 122.14(18) . . ?
C7 C5 C16 118.23(18) . . ?
C4 C6 C18 118.18(19) . . ?
C4 C6 H2 120.9 . . ?
C18 C6 H2 120.9 . . ?
C28 C7 C5 119.17(19) . . ?
C28 C7 C13 122.76(19) . . ?
C5 C7 C13 118.03(19) . . ?
C23 C8 C31 119.2(2) . . ?
C23 C8 C18 123.45(19) . . ?
C31 C8 C18 117.16(19) . . ?
C45 C9 C43 117.7(2) . . ?
C45 C9 C10 120.8(2) . . ?
C43 C9 C10 121.5(2) . . ?
C2 C10 C9 129.1(2) . . ?
C2 C10 S1 110.86(16) . . ?
C9 C10 S1 120.00(16) . . ?
C5 C11 C19 120.3(2) . . ?
C5 C11 H3 119.9 . . ?
C19 C11 H3 119.9 . . ?
C20 C12 C3 120.85(19) . . ?
C20 C12 H4 119.6 . . ?
C3 C12 H4 119.6 . . ?
C1 C13 C7 123.22(19) . . ?
C1 C13 S1 110.86(16) . . ?
C7 C13 S1 125.72(16) . . ?
C3 C14 C24 121.19(19) . . ?
C3 C14 H5 119.4 . . ?
C24 C14 H5 119.4 . . ?
C21 C15 C17 122.2(2) . . ?
C21 C15 H6 118.9 . . ?
C17 C15 H6 118.9 . . ?
C4 C16 C5 111.24(17) . . ?
C4 C16 C3 110.71(17) . . ?
C5 C16 C3 108.66(16) . . ?
C4 C16 S2 103.32(13) . . ?
C5 C16 S2 112.84(14) . . ?
C3 C16 S2 110.01(13) . . ?
C15 C17 C32 117.2(2) . . ?
C15 C17 C18 122.97(19) . . ?
C32 C17 C18 119.83(19) . . ?
C6 C18 C17 114.34(17) . . ?
C6 C18 C8 107.03(17) . . ?
C17 C18 C8 110.88(17) . . ?
C6 C18 S2 102.48(14) . . ?
C17 C18 S2 107.25(14) . . ?
C8 C18 S2 114.77(14) . . ?
C25 C19 C11 120.5(2) . . ?
C25 C19 C30 119.4(2) . . ?
C11 C19 C30 120.1(2) . . ?
C12 C20 C27 120.2(2) . . ?
C12 C20 H7 119.9 . . ?
C27 C20 H7 119.9 . . ?
C15 C21 C26 121.2(2) . . ?
C15 C21 H8 119.4 . . ?
C26 C21 H8 119.4 . . ?
C42 C22 C40 119.6(2) . . ?
C42 C22 C33 119.7(2) . . ?
C40 C22 C33 120.8(2) . . ?
C8 C23 C29 120.2(2) . . ?
C8 C23 H9 119.9 . . ?
C29 C23 H9 119.9 . . ?
C27 C24 C14 119.7(2) . . ?
C27 C24 H10 120.1 . . ?
C14 C24 H10 120.1 . . ?
C28 C25 C19 119.8(2) . . ?
C28 C25 H11 120.1 . . ?
C19 C25 H11 120.1 . . ?
N1 C26 C21 121.4(2) . . ?
N1 C26 C34 121.9(2) . . ?
C21 C26 C34 116.6(2) . . ?
C24 C27 C20 119.7(2) . . ?
C24 C27 C41 120.8(2) . . ?
C20 C27 C41 119.5(2) . . ?
C25 C28 C7 120.8(2) . . ?
C25 C28 H12 119.6 . . ?
C7 C28 H12 119.6 . . ?
C35 C29 C23 119.9(2) . . ?
C35 C29 H13 120.1 . . ?
C23 C29 H13 120.1 . . ?
F1 C30 F3 107.4(2) . . ?
F1 C30 F2 105.81(18) . . ?
F3 C30 F2 105.92(19) . . ?
F1 C30 C19 112.49(19) . . ?
F3 C30 C19 112.31(18) . . ?
F2 C30 C19 112.42(19) . . ?
C36 C31 C8 120.9(2) . . ?
C36 C31 H14 119.5 . . ?
C8 C31 H14 119.5 . . ?
C34 C32 C17 121.8(2) . . ?
C34 C32 H15 119.1 . . ?
C17 C32 H15 119.1 . . ?
F4 C33 F6 106.5(2) . . ?
F4 C33 F5 106.2(2) . . ?
F6 C33 F5 105.42(19) . . ?
F4 C33 C22 113.69(19) . . ?
F6 C33 C22 112.1(2) . . ?
F5 C33 C22 112.4(2) . . ?
C32 C34 C26 121.0(2) . . ?
C32 C34 H16 119.5 . . ?
C26 C34 H16 119.5 . . ?
C36 C35 C29 120.1(2) . . ?
C36 C35 C37 118.9(2) . . ?
C29 C35 C37 120.9(2) . . ?
C31 C36 C35 119.7(2) . . ?
C31 C36 H17 120.1 . . ?
C35 C36 H17 120.1 . . ?
F11 C37 F8 108.1(3) . . ?
F11 C37 F9 105.2(3) . . ?
F8 C37 F9 103.6(2) . . ?
F11 C37 C35 113.5(2) . . ?
F8 C37 C35 114.0(2) . . ?
F9 C37 C35 111.6(2) . . ?
C39 C38 C38 113.5(3) . 2_677 ?
C39 C38 H18 108.9 . . ?
C38 C38 H18 108.9 2_677 . ?
C39 C38 H19 108.9 . . ?
C38 C38 H19 108.9 2_677 . ?
H18 C38 H19 107.7 . . ?
C38 C39 C44 113.3(2) . . ?
C38 C39 H20 108.9 . . ?
C44 C39 H20 108.9 . . ?
C38 C39 H21 108.9 . . ?
C44 C39 H21 108.9 . . ?
H20 C39 H21 107.7 . . ?
C43 C40 C22 120.5(2) . . ?
C43 C40 H22 119.8 . . ?
C22 C40 H22 119.8 . . ?
F10 C41 F7 112.0(3) . . ?
F10 C41 F12 104.6(3) . . ?
F7 C41 F12 101.3(2) . . ?
F10 C41 C27 114.6(2) . . ?
F7 C41 C27 112.7(2) . . ?
F12 C41 C27 110.5(2) . . ?
C22 C42 C45 119.3(2) . . ?
C22 C42 H23 120.4 . . ?
C45 C42 H23 120.4 . . ?
C40 C43 C9 120.6(2) . . ?
C40 C43 H24 119.7 . . ?
C9 C43 H24 119.7 . . ?
C39 C44 H25 109.5 . . ?
C39 C44 H26 109.5 . . ?
H25 C44 H26 109.5 . . ?
C39 C44 H27 109.5 . . ?
H25 C44 H27 109.5 . . ?
H26 C44 H27 109.5 . . ?
C9 C45 C42 122.3(2) . . ?
C9 C45 H28 118.8 . . ?
C42 C45 H28 118.8 . . ?
N1 C46 H29 109.5 . . ?
N1 C46 H30 109.5 . . ?
H29 C46 H30 109.5 . . ?
N1 C46 H31 109.5 . . ?
H29 C46 H31 109.5 . . ?
H30 C46 H31 109.5 . . ?
N1 C47 H32 109.5 . . ?
N1 C47 H33 109.5 . . ?
H32 C47 H33 109.5 . . ?
N1 C47 H34 109.5 . . ?
H32 C47 H34 109.5 . . ?
H33 C47 H34 109.5 . . ?

loop_
_geom_torsion_atom_site_label_1
_geom_torsion_atom_site_label_2
_geom_torsion_atom_site_label_3
_geom_torsion_atom_site_label_4
_geom_torsion
_geom_torsion_site_symmetry_1
_geom_torsion_site_symmetry_2
_geom_torsion_site_symmetry_3
_geom_torsion_site_symmetry_4
_geom_torsion_publ_flag
C13 C1 C2 C10 -0.5(3) . . . . ?
C4 C1 C2 C10 179.9(2) . . . . ?
C13 C1 C4 C6 -156.8(2) . . . . ?
C2 C1 C4 C6 22.8(4) . . . . ?
C13 C1 C4 C16 25.7(3) . . . . ?
C2 C1 C4 C16 -154.7(2) . . . . ?
C1 C4 C6 C18 -179.5(2) . . . . ?
C16 C4 C6 C18 -2.0(3) . . . . ?
C11 C5 C7 C28 -2.2(3) . . . . ?
C16 C5 C7 C28 173.39(19) . . . . ?
C11 C5 C7 C13 175.60(19) . . . . ?
C16 C5 C7 C13 -8.8(3) . . . . ?
C1 C2 C10 C9 -177.9(2) . . . . ?
C1 C2 C10 S1 0.9(2) . . . . ?
C45 C9 C10 C2 179.8(2) . . . . ?
C43 C9 C10 C2 0.7(4) . . . . ?
C45 C9 C10 S1 1.0(3) . . . . ?
C43 C9 C10 S1 -178.1(2) . . . . ?
C13 S1 C10 C2 -0.92(17) . . . . ?
C13 S1 C10 C9 178.08(17) . . . . ?
C7 C5 C11 C19 2.1(3) . . . . ?
C16 C5 C11 C19 -173.33(19) . . . . ?
C14 C3 C12 C20 -0.1(3) . . . . ?
C16 C3 C12 C20 -177.59(19) . . . . ?
C2 C1 C13 C7 -175.33(19) . . . . ?
C4 C1 C13 C7 4.3(3) . . . . ?
C2 C1 C13 S1 -0.2(2) . . . . ?
C4 C1 C13 S1 179.41(15) . . . . ?
C28 C7 C13 C1 164.5(2) . . . . ?
C5 C7 C13 C1 -13.3(3) . . . . ?
C28 C7 C13 S1 -9.9(3) . . . . ?
C5 C7 C13 S1 172.41(16) . . . . ?
C10 S1 C13 C1 0.66(17) . . . . ?
C10 S1 C13 C7 175.58(19) . . . . ?
C12 C3 C14 C24 0.8(3) . . . . ?
C16 C3 C14 C24 178.17(19) . . . . ?
C6 C4 C16 C5 137.7(2) . . . . ?
C1 C4 C16 C5 -44.5(2) . . . . ?
C6 C4 C16 C3 -101.4(2) . . . . ?
C1 C4 C16 C3 76.5(2) . . . . ?
C6 C4 C16 S2 16.4(2) . . . . ?
C1 C4 C16 S2 -165.79(15) . . . . ?
C11 C5 C16 C4 -148.31(19) . . . . ?
C7 C5 C16 C4 36.2(3) . . . . ?
C11 C5 C16 C3 89.6(2) . . . . ?
C7 C5 C16 C3 -85.9(2) . . . . ?
C11 C5 C16 S2 -32.7(2) . . . . ?
C7 C5 C16 S2 151.82(16) . . . . ?
C14 C3 C16 C4 -1.9(3) . . . . ?
C12 C3 C16 C4 175.53(18) . . . . ?
C14 C3 C16 C5 120.6(2) . . . . ?
C12 C3 C16 C5 -62.0(2) . . . . ?
C14 C3 C16 S2 -115.43(19) . . . . ?
C12 C3 C16 S2 62.0(2) . . . . ?
C18 S2 C16 C4 -20.18(15) . . . . ?
C18 S2 C16 C5 -140.42(15) . . . . ?
C18 S2 C16 C3 98.05(15) . . . . ?
C21 C15 C17 C32 -1.5(3) . . . . ?
C21 C15 C17 C18 176.9(2) . . . . ?
C4 C6 C18 C17 -129.0(2) . . . . ?
C4 C6 C18 C8 107.8(2) . . . . ?
C4 C6 C18 S2 -13.3(2) . . . . ?
C15 C17 C18 C6 -2.4(3) . . . . ?
C32 C17 C18 C6 175.9(2) . . . . ?
C15 C17 C18 C8 118.7(2) . . . . ?
C32 C17 C18 C8 -63.0(3) . . . . ?
C15 C17 C18 S2 -115.3(2) . . . . ?
C32 C17 C18 S2 63.0(2) . . . . ?
C23 C8 C18 C6 -99.2(2) . . . . ?
C31 C8 C18 C6 75.3(2) . . . . ?
C23 C8 C18 C17 135.5(2) . . . . ?
C31 C8 C18 C17 -50.1(2) . . . . ?
C23 C8 C18 S2 13.8(3) . . . . ?
C31 C8 C18 S2 -171.78(16) . . . . ?
C16 S2 C18 C6 19.11(15) . . . . ?
C16 S2 C18 C17 139.82(15) . . . . ?
C16 S2 C18 C8 -96.52(16) . . . . ?
C5 C11 C19 C25 -0.5(3) . . . . ?
C5 C11 C19 C30 178.9(2) . . . . ?
C3 C12 C20 C27 -0.9(3) . . . . ?
C17 C15 C21 C26 1.3(3) . . . . ?
C31 C8 C23 C29 -1.1(3) . . . . ?
C18 C8 C23 C29 173.2(2) . . . . ?
C3 C14 C24 C27 -0.4(3) . . . . ?
C11 C19 C25 C28 -0.9(3) . . . . ?
C30 C19 C25 C28 179.6(2) . . . . ?
C47 N1 C26 C21 171.0(2) . . . . ?
C46 N1 C26 C21 9.8(4) . . . . ?
C47 N1 C26 C34 -10.3(4) . . . . ?
C46 N1 C26 C34 -171.5(3) . . . . ?
C15 C21 C26 N1 178.1(2) . . . . ?
C15 C21 C26 C34 -0.7(3) . . . . ?
C14 C24 C27 C20 -0.7(3) . . . . ?
C14 C24 C27 C41 179.9(2) . . . . ?
C12 C20 C27 C24 1.3(3) . . . . ?
C12 C20 C27 C41 -179.2(2) . . . . ?
C19 C25 C28 C7 0.8(3) . . . . ?
C5 C7 C28 C25 0.8(3) . . . . ?
C13 C7 C28 C25 -176.9(2) . . . . ?
C8 C23 C29 C35 0.1(3) . . . . ?
C25 C19 C30 F1 37.6(3) . . . . ?
C11 C19 C30 F1 -141.9(2) . . . . ?
C25 C19 C30 F3 158.9(2) . . . . ?
C11 C19 C30 F3 -20.5(3) . . . . ?
C25 C19 C30 F2 -81.7(3) . . . . ?
C11 C19 C30 F2 98.8(2) . . . . ?
C23 C8 C31 C36 1.3(3) . . . . ?
C18 C8 C31 C36 -173.4(2) . . . . ?
C15 C17 C32 C34 1.0(4) . . . . ?
C18 C17 C32 C34 -177.4(2) . . . . ?
C42 C22 C33 F4 -22.8(3) . . . . ?
C40 C22 C33 F4 158.7(2) . . . . ?
C42 C22 C33 F6 -143.7(2) . . . . ?
C40 C22 C33 F6 37.9(3) . . . . ?
C42 C22 C33 F5 97.9(3) . . . . ?
C40 C22 C33 F5 -80.6(3) . . . . ?
C17 C32 C34 C26 -0.4(4) . . . . ?
N1 C26 C34 C32 -178.5(2) . . . . ?
C21 C26 C34 C32 0.2(4) . . . . ?
C23 C29 C35 C36 0.8(3) . . . . ?
C23 C29 C35 C37 178.9(2) . . . . ?
C8 C31 C36 C35 -0.4(3) . . . . ?
C29 C35 C36 C31 -0.7(3) . . . . ?
C37 C35 C36 C31 -178.8(2) . . . . ?
C36 C35 C37 F11 -42.1(3) . . . . ?
C29 C35 C37 F11 139.7(3) . . . . ?
C36 C35 C37 F8 -166.5(2) . . . . ?
C29 C35 C37 F8 15.4(3) . . . . ?
C36 C35 C37 F9 76.5(3) . . . . ?
C29 C35 C37 F9 -101.6(3) . . . . ?
C38 C38 C39 C44 -176.3(3) 2_677 . . . ?
C42 C22 C40 C43 -1.2(4) . . . . ?
C33 C22 C40 C43 177.3(3) . . . . ?
C24 C27 C41 F10 -15.8(4) . . . . ?
C20 C27 C41 F10 164.8(3) . . . . ?
C24 C27 C41 F7 -145.4(3) . . . . ?
C20 C27 C41 F7 35.2(4) . . . . ?
C24 C27 C41 F12 102.1(3) . . . . ?
C20 C27 C41 F12 -77.4(3) . . . . ?
C40 C22 C42 C45 0.7(4) . . . . ?
C33 C22 C42 C45 -177.8(3) . . . . ?
C22 C40 C43 C9 0.2(5) . . . . ?
C45 C9 C43 C40 1.3(4) . . . . ?
C10 C9 C43 C40 -179.6(2) . . . . ?
C43 C9 C45 C42 -1.8(4) . . . . ?
C10 C9 C45 C42 179.0(3) . . . . ?
C22 C42 C45 C9 0.9(5) . . . . ?

loop_
_geom_hbond_atom_site_label_D
_geom_hbond_atom_site_label_H
_geom_hbond_atom_site_label_A
_geom_hbond_distance_DH
_geom_hbond_distance_HA
_geom_hbond_distance_DA
_geom_hbond_angle_DHA
_geom_hbond_site_symmetry_A
_geom_hbond_publ_flag
C46 H30 F8 0.96 2.62 3.563(3) 166.9 1_445 yes

_refine_diff_density_max         1.309
_refine_diff_density_min         -0.785
_refine_diff_density_rms         0.074

_shelx_res_file                  
;
TITL TM-02-108_a.res in P-1
    TM-02-108_a.res
    created by SHELXL-2018/3 at 11:06:56 on 22-Jan-2026
REM  Yadorkari-X generated
CELL 1.54184 9.4611 11.4919 19.2439 101.6550 94.1460 93.3850
ZERR 2.0 0.0001 0.0002 0.0003 0.0010 0.0010 0.0010
LATT 1
REM  SPGR P-1 triclinic
SFAC C H N F S
UNIT 94 68 2 24 4
L.S. 10
FMAP 2
PLAN -20
ACTA
CONF
HTAB
LIST 4
BOND $H
EQIV $1 -1+X, -1+Y, +Z

HTAB C46 F8_$1

WGHT    0.092200    1.547400
FVAR       0.34851
S1    5    0.195566    0.067079    0.448839    11.00000    0.02855    0.02401 =
         0.01879    0.00597    0.00008    0.00150
S2    5    0.301428   -0.017688    0.757408    11.00000    0.02276    0.02975 =
         0.02008    0.00882    0.00210    0.00305
F1    4    0.670131   -0.372407    0.542563    11.00000    0.03602    0.03174 =
         0.04046    0.00668    0.00615    0.00820
F2    4    0.488517   -0.449348    0.581960    11.00000    0.04784    0.02364 =
         0.04401    0.01114    0.00846    0.00361
F3    4    0.634004   -0.322599    0.653770    11.00000    0.06519    0.03716 =
         0.02925   -0.00071   -0.01375    0.02184
F4    4   -0.147132    0.443248    0.243814    11.00000    0.04303    0.05788 =
         0.04319    0.03198    0.00691    0.01366
F5    4   -0.341594    0.395743    0.285168    11.00000    0.02695    0.06121 =
         0.04682    0.02263   -0.00711    0.00270
F6    4   -0.216993    0.556123    0.335598    11.00000    0.07412    0.03440 =
         0.05711    0.00857   -0.01420    0.02176
F7    4    0.915879    0.362357    0.712008    11.00000    0.03066    0.04415 =
         0.14182    0.01831    0.01548   -0.00521
F8    4    0.400117    0.596568    0.957420    11.00000    0.06590    0.04975 =
         0.07297   -0.01502    0.02390   -0.02453
F9    4    0.255779    0.548550    1.026248    11.00000    0.12732    0.04446 =
         0.04062   -0.00697    0.02747   -0.02345
F10   4    0.771095    0.496490    0.704515    11.00000    0.04983    0.05723 =
         0.20007    0.07817   -0.04429   -0.02425
N1    3   -0.253151   -0.214503    0.891197    11.00000    0.04104    0.04211 =
         0.03298    0.01441    0.00663   -0.00853
F11   4    0.180729    0.622880    0.940476    11.00000    0.10814    0.03491 =
         0.11455   -0.01416   -0.05278    0.01857
C1    1    0.166530    0.098081    0.582574    11.00000    0.01888    0.02630 =
         0.02285    0.00563    0.00001   -0.00251
C2    1    0.077703    0.178142    0.556573    11.00000    0.02040    0.02816 =
         0.02415    0.00728    0.00001   -0.00099
AFIX  43
H1    2    0.022113    0.228628    0.585166    11.00000   -1.20000
AFIX   0
F12   4    0.822250    0.445676    0.801033    11.00000    0.08456    0.08487 =
         0.07739   -0.00764   -0.01729   -0.04196
C3    1    0.450829    0.130893    0.686351    11.00000    0.02273    0.02455 =
         0.01705    0.00297    0.00327    0.00173
C4    1    0.188389    0.079148    0.654923    11.00000    0.02046    0.02444 =
         0.02218    0.00599   -0.00069   -0.00130
C5    1    0.365188   -0.069968    0.614325    11.00000    0.02233    0.02261 =
         0.02094    0.00368    0.00146   -0.00194
C6    1    0.102697    0.102202    0.706931    11.00000    0.02033    0.02884 =
         0.02254    0.00710    0.00021    0.00041
AFIX  43
H2    2    0.016042    0.133963    0.699566    11.00000   -1.20000
AFIX   0
C7    1    0.327253   -0.062678    0.543015    11.00000    0.02417    0.02160 =
         0.02180    0.00547    0.00137   -0.00270
C8    1    0.190005    0.196085    0.830073    11.00000    0.02579    0.02860 =
         0.02053    0.00867    0.00144    0.00116
C9    1    0.009545    0.244337    0.440010    11.00000    0.02252    0.02296 =
         0.02305    0.00518   -0.00296   -0.00268
C10   1    0.082343    0.173344    0.485430    11.00000    0.02247    0.02539 =
         0.02346    0.00495   -0.00036   -0.00152
C11   1    0.441707   -0.163442    0.628205    11.00000    0.02774    0.02394 =
         0.01944    0.00501   -0.00061   -0.00110
AFIX  43
H3    2    0.464307   -0.170144    0.675006    11.00000   -1.20000
AFIX   0
C12   1    0.587849    0.106751    0.709167    11.00000    0.02374    0.02291 =
         0.02561    0.00514    0.00181    0.00515
AFIX  43
H4    2    0.605184    0.030203    0.714743    11.00000   -1.20000
AFIX   0
C13   1    0.238061    0.031614    0.530356    11.00000    0.02367    0.02426 =
         0.02005    0.00613   -0.00096   -0.00266
C14   1    0.427950    0.246182    0.678591    11.00000    0.02191    0.02631 =
         0.02651    0.00587   -0.00131    0.00465
AFIX  43
H5    2    0.337292    0.263926    0.664019    11.00000   -1.20000
AFIX   0
C15   1   -0.094366   -0.035302    0.774114    11.00000    0.02494    0.02393 =
         0.02193    0.00468    0.00265    0.00377
AFIX  43
H6    2   -0.120659   -0.010231    0.732321    11.00000   -1.20000
AFIX   0
C16   1    0.329384    0.031309    0.673666    11.00000    0.02301    0.02391 =
         0.01853    0.00517    0.00117    0.00114
C17   1    0.040156    0.001044    0.808280    11.00000    0.02440    0.02662 =
         0.02147    0.00459    0.00360    0.00086
C18   1    0.149974    0.075351    0.778528    11.00000    0.02113    0.02966 =
         0.02082    0.00683    0.00225    0.00265
C19   1    0.484758   -0.247240    0.572276    11.00000    0.02968    0.02112 =
         0.02704    0.00517    0.00049   -0.00035
C20   1    0.697558    0.195107    0.723494    11.00000    0.02058    0.02684 =
         0.03387    0.00791   -0.00023    0.00435
AFIX  43
H7    2    0.787721    0.178023    0.739279    11.00000   -1.20000
AFIX   0
C21   1   -0.190120   -0.107318    0.800157    11.00000    0.02558    0.02533 =
         0.02633    0.00457    0.00248    0.00111
AFIX  43
H8    2   -0.278337   -0.130969    0.775111    11.00000   -1.20000
AFIX   0
C22   1   -0.128434    0.375628    0.352010    11.00000    0.02260    0.02712 =
         0.02820    0.00850   -0.00242    0.00010
C23   1    0.328499    0.244919    0.847462    11.00000    0.02515    0.03544 =
         0.02406    0.00419    0.00269    0.00004
AFIX  43
H9    2    0.403658    0.200883    0.831752    11.00000   -1.20000
AFIX   0
C24   1    0.538292    0.335507    0.692242    11.00000    0.02784    0.02194 =
         0.03046    0.00656   -0.00064    0.00436
AFIX  43
H10   2    0.521353    0.412070    0.686546    11.00000   -1.20000
AFIX   0
C25   1    0.450866   -0.238929    0.502213    11.00000    0.03707    0.02367 =
         0.02312    0.00181    0.00303    0.00175
AFIX  43
H11   2    0.481079   -0.294436    0.465133    11.00000   -1.20000
AFIX   0
C26   1   -0.156723   -0.145670    0.863974    11.00000    0.03323    0.02825 =
         0.02580    0.00628    0.00665   -0.00020
C27   1    0.673694    0.309848    0.714387    11.00000    0.02481    0.02552 =
         0.02977    0.00568    0.00014    0.00305
C28   1    0.372003   -0.147833    0.487685    11.00000    0.03623    0.02491 =
         0.02033    0.00549    0.00153   -0.00037
AFIX  43
H12   2    0.348375   -0.143008    0.440647    11.00000   -1.20000
AFIX   0
C29   1    0.355689    0.360370    0.888615    11.00000    0.02887    0.03790 =
         0.02590    0.00385    0.00324   -0.00552
AFIX  43
H13   2    0.448758    0.393074    0.900174    11.00000   -1.20000
AFIX   0
C30   1    0.569624   -0.346917    0.587597    11.00000    0.04112    0.02371 =
         0.02371    0.00233   -0.00006    0.00386
C31   1    0.078739    0.262492    0.855111    11.00000    0.02505    0.03125 =
         0.02848    0.00592   -0.00012    0.00086
AFIX  43
H14   2   -0.014382    0.229540    0.844400    11.00000   -1.20000
AFIX   0
C32   1    0.074257   -0.036059    0.871543    11.00000    0.02934    0.04111 =
         0.02558    0.01159   -0.00044   -0.00404
AFIX  43
H15   2    0.162975   -0.012070    0.895979    11.00000   -1.20000
AFIX   0
C33   1   -0.206683    0.441839    0.304125    11.00000    0.02990    0.03232 =
         0.03641    0.01033   -0.00056    0.00567
C34   1   -0.020310   -0.107724    0.899097    11.00000    0.03697    0.04322 =
         0.02342    0.01399    0.00080   -0.00283
AFIX  43
H16   2    0.006282   -0.131267    0.941347    11.00000   -1.20000
AFIX   0
C35   1    0.243514    0.425892    0.912116    11.00000    0.03699    0.02946 =
         0.02473    0.00734    0.00027   -0.00111
C36   1    0.104862    0.376719    0.895666    11.00000    0.03263    0.03078 =
         0.03145    0.00649    0.00292    0.00657
AFIX  43
H17   2    0.029692    0.420341    0.911828    11.00000   -1.20000
AFIX   0
C37   1    0.269648    0.548348    0.957161    11.00000    0.04199    0.03414 =
         0.03460    0.00537    0.00462   -0.00137
C38   1    0.485519    0.963391    1.027903    11.00000    0.03965    0.03403 =
         0.03158    0.00484    0.00030    0.00329
AFIX  23
H18   2    0.547417    0.898392    1.022802    11.00000   -1.20000
H19   2    0.508919    1.013277    1.074857    11.00000   -1.20000
AFIX   0
C39   1    0.332549    0.912378    1.022659    11.00000    0.03775    0.03670 =
         0.03406    0.00473    0.00353    0.00644
AFIX  23
H20   2    0.310986    0.858391    0.976879    11.00000   -1.20000
H21   2    0.270257    0.976844    1.024686    11.00000   -1.20000
AFIX   0
C40   1   -0.145959    0.396969    0.424132    11.00000    0.04088    0.05532 =
         0.03446    0.01113    0.00594    0.02751
AFIX  43
H22   2   -0.203991    0.455561    0.443433    11.00000   -1.20000
AFIX   0
C41   1    0.794355    0.404187    0.729280    11.00000    0.02629    0.02613 =
         0.06064    0.00939   -0.00504    0.00102
C42   1   -0.040474    0.290472    0.323923    11.00000    0.06067    0.03782 =
         0.02378    0.00802    0.00086    0.01996
AFIX  43
H23   2   -0.027068    0.275885    0.275618    11.00000   -1.20000
AFIX   0
C43   1   -0.077793    0.331791    0.467751    11.00000    0.03764    0.05834 =
         0.02548    0.01254    0.00663    0.02282
AFIX  43
H24   2   -0.090667    0.346770    0.516117    11.00000   -1.20000
AFIX   0
C44   1    0.301816    0.845930    1.081367    11.00000    0.04511    0.03724 =
         0.03986    0.00442    0.00945    0.00326
AFIX 137
H25   2    0.360605    0.780141    1.078657    11.00000   -1.50000
H26   2    0.203606    0.816717    1.075608    11.00000   -1.50000
H27   2    0.321842    0.898994    1.126886    11.00000   -1.50000
AFIX   0
C45   1    0.027780    0.226808    0.368258    11.00000    0.07234    0.03705 =
         0.02421    0.00491    0.00243    0.02936
AFIX  43
H28   2    0.088175    0.170110    0.349047    11.00000   -1.20000
AFIX   0
C46   1   -0.383646   -0.264718    0.848567    11.00000    0.04227    0.04455 =
         0.04476    0.01428    0.00876   -0.01345
AFIX 137
H29   2   -0.439730   -0.201476    0.839682    11.00000   -1.50000
H30   2   -0.436387   -0.314322    0.873742    11.00000   -1.50000
H31   2   -0.361097   -0.311555    0.804091    11.00000   -1.50000
AFIX   0
C47   1   -0.208500   -0.266561    0.950841    11.00000    0.05057    0.05267 =
         0.04183    0.02394    0.01295   -0.00254
AFIX 137
H32   2   -0.131670   -0.315642    0.938586    11.00000   -1.50000
H33   2   -0.286791   -0.314288    0.962230    11.00000   -1.50000
H34   2   -0.177395   -0.204314    0.991305    11.00000   -1.50000

AFIX   0
HKLF 4 1 1 0 0 0 1 0 0 0 1


REM  TM-02-108_a.res in P-1
REM wR2 = 0.1580, GooF = S = 1.062, Restrained GooF = 1.062 for all data
REM R1 = 0.0556 for 7348 Fo > 4sig(Fo) and 0.0597 for all 8179 data
REM 562 parameters refined using 0 restraints

END

WGHT      0.0902      1.6147

REM Instructions for potential hydrogen bonds
HTAB C46 F8_$1

REM Highest difference peak  1.309,  deepest hole -0.785,  1-sigma level  0.074
Q1    1   0.7789  0.4986  0.7665  11.00000  0.05    1.31
Q2    1   0.8107  0.4327  0.6499  11.00000  0.05    1.25
Q3    1   0.1765  0.5848  0.9901  11.00000  0.05    0.84
Q4    1   0.2788  0.6224  0.9050  11.00000  0.05    0.80
Q5    1   0.8978  0.3919  0.7677  11.00000  0.05    0.69
Q6    1   0.3750  0.5562  1.0003  11.00000  0.05    0.58
Q7    1   0.3119  0.0069  0.7082  11.00000  0.05    0.54
Q8    1   0.2125  0.0424  0.4916  11.00000  0.05    0.44
Q9    1   0.0982  0.0344  0.7893  11.00000  0.05    0.34
Q10   1  -0.1770 -0.1287  0.8286  11.00000  0.05    0.34
Q11   1   0.1725  0.0975  0.6156  11.00000  0.05    0.32
Q12   1   0.1163  0.1376  0.5737  11.00000  0.05    0.32
Q13   1   0.1245  0.0844  0.7396  11.00000  0.05    0.31
Q14   1   0.2441  0.0510  0.6688  11.00000  0.05    0.31
Q15   1   0.3294 -0.0741  0.5762  11.00000  0.05    0.30
Q16   1  -0.1459  0.3787  0.3825  11.00000  0.05    0.30
Q17   1   0.2130  0.0326  0.7624  11.00000  0.05    0.30
Q18   1   0.5261 -0.2826  0.5785  11.00000  0.05    0.28
Q19   1  -0.1474  0.4021  0.3327  11.00000  0.05    0.28
Q20   1   0.0822  0.1926  0.5183  11.00000  0.05    0.27
;
_shelx_res_checksum              72759
